# Supplementary material for: How does inquisitiveness matter for generativity and happiness?
Source: PLoS One. 2022 Feb 25;17(2):e0264222. doi: 10.1371/journal.pone.0264222 (PMC8880940; doi:10.1371/journal.pone.0264222)
Supplement: S1 Data — It contains all the necessary data to replicate the statistical and regression results presented in this paper. (XLSX) [file pone.0264222.s001.xlsx]

## Sheet: Data
No.	Gender	Age	Marital status	Family type	Area	Education	Household income	Generatitity	SWB	Inquisitiveness	SVO
1	1	70	1	1	1	4	3	22	25	38	1
2	0	53	1	0	0	4	6	28	15	39	0
3	0	29	0	0	1	4	2	31	19	24	1
4	0	69	0	0	1	3	3	40	24	33	1
5	1	55	0	0	1	4	3	12	16	35	1
6	1	37	0	0	1	4	3	45	7	29	1
7	1	62	0	0	1	4	4	35	25	38	1
8	0	50	1	0	1	4	6	23	28	36	1
9	1	66	1	1	1	3	3	33	20	40	1
10	0	36	1	1	0	3	5	26	20	30	1
11	1	26	0	1	0	4	5	13	11	33	1
12	0	76	1	0	0	4	4	40	24	41	1
13	0	54	0	0	0	3	3	28	19	31	1
14	1	60	0	0	0	3	4	27	22	31	1
15	1	52	1	0	1	3	4	31	21	34	0
16	0	34	1	0	1	4	5	23	10	31	1
17	0	46	0	0	0	3	5	34	5	39	1
18	1	52	1	0	1	4	6	29	28	33	1
19	1	27	0	0	0	3	4	5	5	27	1
20	0	51	0	0	0	4	3	8	11	20	1
21	1	33	1	0	1	4	4	35	21	32	1
22	1	31	0	0	0	4	4	21	20	30	0
23	0	32	1	0	1	4	4	38	26	37	1
24	1	31	0	0	1	4	2	10	20	20	1
25	0	70	1	0	1	4	3	23	17	31	1
26	1	27	1	0	1	3	3	15	31	28	1
27	0	57	1	0	1	4	5	33	17	32	1
28	1	46	1	0	0	4	5	15	10	26	0
29	0	54	1	0	1	4	5	23	16	30	0
30	1	52	1	0	1	4	5	13	19	22	1
31	0	57	1	0	1	4	6	17	17	27	0
32	1	48	1	0	1	4	4	31	18	39	1
33	0	27	0	0	0	4	2	22	14	32	1
34	1	71	1	0	0	3	2	45	29	36	0
35	0	42	0	0	1	3	4	14	16	30	1
36	0	43	1	1	0	3	4	26	10	30	0
37	0	33	0	0	0	5	3	28	13	20	1
38	1	51	1	1	1	3	6	34	20	30	0
39	0	25	0	0	1	4	5	18	10	31	1
40	1	62	1	0	1	4	3	20	5	39	1
41	0	39	0	1	0	4	6	33	20	41	1
42	0	68	1	0	1	3	1	11	15	37	1
43	0	36	1	0	1	5	4	16	23	31	0
44	1	33	0	1	0	4	5	3	5	50	1
45	1	59	1	0	0	4	5	26	19	21	0
46	1	38	1	0	1	3	5	33	22	37	1
47	0	45	0	0	1	3	1	3	5	20	0
48	0	52	1	0	1	4	6	30	20	30	0
49	0	44	1	0	0	3	4	29	24	34	1
50	0	36	0	0	0	3	6	34	20	30	1
51	0	65	1	0	0	5	1	28	21	40	0
52	0	25	1	1	1	4	3	30	32	31	0
53	1	67	1	1	1	4	4	29	19	39	1
54	0	54	0	0	1	4	2	14	6	30	0
55	1	29	0	0	0	4	3	21	18	35	1
56	1	33	1	0	1	4	6	32	20	50	1
57	1	37	1	0	1	4	5	20	24	35	0
58	0	50	1	0	1	4	6	15	16	26	1
59	0	69	1	1	0	5	6	47	30	42	0
60	0	55	1	0	1	4	5	34	20	10	0
61	0	52	1	0	0	4	5	18	17	35	1
62	1	47	0	0	1	3	1	17	10	36	1
63	0	35	0	0	1	4	4	23	9	33	1
64	0	59	1	1	0	4	6	35	16	29	1
65	0	69	0	0	1	4	2	33	5	38	1
66	1	62	1	0	0	3	4	19	5	27	1
67	0	51	1	0	1	4	6	27	22	33	1
68	0	44	0	1	1	4	2	9	20	28	0
69	0	47	1	0	1	3	4	23	15	36	1
70	1	33	0	0	1	4	3	26	23	36	1
71	1	62	1	1	0	5	4	37	20	37	1
72	0	64	1	0	0	3	4	19	20	33	1
73	0	27	1	1	1	3	4	31	9	40	1
74	1	35	0	0	1	4	2	40	20	43	1
75	1	71	0	0	1	4	3	35	27	35	1
76	1	66	0	0	0	3	3	27	16	40	1
77	0	43	1	0	1	3	4	23	20	31	1
78	0	49	0	0	1	2	4	27	5	30	0
79	0	55	0	0	1	3	3	5	20	23	0
80	0	72	1	0	1	4	5	44	31	38	1
81	0	36	0	0	0	3	5	34	20	31	0
82	0	46	1	0	1	3	4	28	19	36	1
83	0	39	0	0	1	4	3	3	9	23	1
84	0	46	0	0	1	4	4	15	5	49	0
85	1	52	1	0	1	4	5	6	6	38	0
86	0	28	0	0	0	3	2	27	16	38	1
87	0	81	1	0	1	4	5	38	19	36	0
88	0	67	1	0	1	4	1	21	12	22	0
89	1	52	0	0	0	3	4	7	5	22	1
90	1	53	0	0	0	3	5	20	28	36	1
91	0	62	1	0	0	4	3	20	16	14	1
92	1	65	1	0	1	3	4	27	15	40	1
93	0	37	0	0	1	4	3	11	15	28	1
94	0	68	1	0	1	3	4	25	17	25	0
95	0	27	0	0	1	3	4	22	20	30	1
96	1	60	1	0	0	4	3	22	32	25	1
97	0	33	1	0	0	4	3	26	20	20	1
98	0	56	1	0	0	4	6	24	15	27	1
99	0	49	0	0	0	3	5	18	20	30	1
100	0	26	1	0	1	4	4	9	9	22	0
101	0	33	0	0	1	4	4	29	6	26	0
102	0	36	0	0	0	3	4	2	20	30	0
103	0	50	0	0	0	3	3	37	28	38	1
104	0	49	0	0	0	4	5	5	5	29	1
105	1	51	0	0	1	4	4	38	14	14	1
106	1	53	1	0	0	3	1	18	15	30	0
107	1	63	1	0	0	4	4	32	24	32	1
108	0	50	1	0	0	3	5	32	21	29	1
109	1	31	0	0	0	3	1	18	14	30	1
110	0	41	0	1	1	3	2	28	20	30	1
111	0	42	1	0	1	4	5	34	20	30	1
112	0	55	1	0	1	4	4	30	9	40	0
113	0	42	0	1	1	4	6	28	15	30	0
114	1	20	0	0	1	3	3	32	18	20	0
115	0	31	1	0	1	4	5	27	19	28	0
116	0	72	0	1	0	2	3	31	17	39	1
117	0	70	1	0	0	4	1	38	8	39	1
118	1	75	0	0	1	3	2	39	19	39	0
119	0	77	1	0	1	3	2	18	10	30	1
120	1	43	1	0	0	2	4	20	18	33	1
121	0	46	0	0	1	4	4	37	18	29	1
122	1	34	1	0	1	4	6	19	25	31	1
123	0	64	1	0	0	4	3	23	29	29	1
124	0	56	1	0	1	5	6	26	24	32	0
125	1	71	0	0	1	3	2	32	24	32	0
126	1	49	1	0	0	4	5	22	24	31	1
127	1	35	0	0	1	4	4	30	18	43	1
128	1	31	1	0	1	4	5	34	20	30	0
129	1	62	1	0	1	4	4	18	12	38	1
130	1	27	1	0	1	4	3	25	22	26	1
131	1	43	0	0	1	3	1	8	20	30	1
132	0	65	1	0	1	4	6	36	24	30	1
133	0	52	1	0	1	4	1	42	10	30	0
134	1	42	1	1	0	4	6	33	18	39	1
135	0	52	1	0	1	4	2	48	35	50	0
136	1	47	1	0	0	3	3	8	9	26	1
137	0	42	0	0	1	4	4	26	20	30	1
138	0	57	1	0	1	4	4	35	17	35	0
139	0	45	0	1	1	4	1	26	15	33	1
140	0	57	1	0	1	4	5	32	21	30	0
141	0	48	1	0	0	3	4	17	30	33	0
142	0	48	1	1	1	4	5	24	8	31	1
143	1	56	1	0	0	4	6	28	16	33	1
144	1	71	1	0	1	3	2	18	20	30	0
145	1	29	0	0	1	3	3	26	15	25	1
146	0	83	0	1	1	4	5	24	30	33	1
147	1	88	1	0	1	3	4	29	15	30	1
148	1	80	1	0	1	3	4	26	23	37	0
149	1	88	0	0	1	2	2	19	18	37	0
150	0	37	0	0	1	4	2	33	22	38	0
151	0	44	1	0	1	3	4	43	26	39	1
152	1	54	1	0	1	3	5	31	10	23	1
153	1	70	1	0	1	4	5	36	26	39	1
154	0	66	1	0	1	4	2	24	19	30	0
155	1	70	1	0	1	3	3	25	12	35	1
156	0	32	0	0	0	4	5	20	9	42	0
157	0	82	1	0	1	4	3	13	6	31	1
158	0	24	0	0	1	4	5	24	24	44	0
159	1	52	1	1	0	4	3	21	15	30	1
160	1	31	1	0	1	4	4	10	16	28	1
161	1	54	1	0	1	4	6	41	20	10	1
162	1	38	1	1	0	3	5	22	32	41	0
163	1	45	1	0	1	4	5	30	24	40	1
164	0	71	1	0	0	3	3	35	16	40	0
165	1	29	1	0	0	4	5	26	19	38	0
166	1	27	1	0	0	3	4	19	18	28	1
167	1	38	1	1	0	4	5	36	8	32	0
168	1	34	0	0	1	3	1	9	20	30	0
169	1	50	1	0	0	4	5	28	22	35	0
170	1	67	1	0	0	3	1	15	9	21	1
171	1	20	0	0	0	3	1	26	15	30	0
172	1	51	1	0	1	4	5	13	16	23	1
173	0	20	0	0	1	2	6	8	10	24	0
174	1	39	0	0	1	5	5	42	20	47	1
175	0	35	0	0	0	4	1	21	11	31	1
176	0	27	0	0	0	4	4	6	18	29	0
177	0	21	0	1	1	3	5	10	8	27	1
178	0	45	0	1	0	3	1	23	24	29	0
179	0	25	0	0	1	4	1	38	30	40	1
180	1	36	0	1	0	1	1	18	5	10	1
181	0	50	1	0	1	4	6	23	20	34	0
182	1	22	0	0	1	4	5	15	8	22	1
183	1	51	1	0	1	4	4	34	20	30	1
184	0	36	0	1	0	3	5	18	15	30	1
185	0	36	0	0	0	3	2	35	19	30	1
186	1	38	1	0	0	3	3	18	14	34	1
187	1	57	1	1	0	3	5	37	23	31	0
188	1	28	0	0	1	4	5	28	20	28	0
189	1	59	0	0	1	4	1	34	22	50	1
190	1	38	0	0	1	4	4	17	14	26	1
191	0	55	0	0	1	4	2	23	22	22	0
192	1	70	1	0	1	4	4	51	22	39	0
193	0	63	1	0	0	4	4	31	20	35	1
194	0	42	1	0	1	3	5	24	15	24	0
195	1	66	1	0	1	4	3	20	9	30	0
196	1	61	1	0	0	4	4	28	29	37	1
197	0	46	1	0	0	4	6	13	20	36	1
198	0	58	1	1	1	4	5	26	8	34	0
199	0	51	1	0	1	4	4	47	19	50	0
200	1	58	1	0	0	3	2	30	23	38	1
201	0	32	0	1	0	3	2	31	20	38	0
202	1	27	0	0	0	4	2	20	9	30	0
203	1	32	1	0	0	4	2	32	28	35	1
204	0	32	0	0	0	3	1	13	5	13	0
205	1	70	1	0	0	3	1	37	24	40	1
206	0	32	1	0	1	4	4	34	20	30	1
207	0	40	1	0	1	4	5	35	15	10	1
208	1	45	1	0	0	3	5	27	28	46	1
209	0	45	0	0	0	3	5	26	9	50	1
210	0	51	1	0	1	1	1	28	20	30	0
211	0	55	1	0	1	3	6	36	24	37	1
212	0	20	0	0	1	3	5	13	5	10	0
213	0	20	0	0	1	3	5	42	5	50	1
214	1	53	0	0	1	4	2	41	20	23	1
215	1	35	1	0	0	4	5	28	11	21	0
216	1	52	1	0	0	3	4	24	13	37	0
217	1	32	1	0	1	4	5	4	9	37	1
218	1	37	0	0	0	4	3	6	13	38	0
219	1	42	1	0	1	4	4	37	15	40	0
220	0	56	1	0	1	4	3	26	15	31	0
221	0	44	0	0	0	3	3	26	12	28	1
222	1	75	1	0	1	4	4	15	22	37	1
223	1	48	1	0	0	3	4	37	19	35	0
224	0	26	0	0	1	4	2	24	13	29	1
225	1	68	1	1	1	4	5	28	26	39	0
226	1	36	1	0	1	4	5	25	15	30	1
227	1	29	1	0	1	4	4	18	6	40	1
228	0	40	0	0	1	5	4	23	12	33	0
229	0	35	0	0	1	4	2	17	12	34	0
230	0	32	0	0	1	4	3	42	20	30	0
231	0	71	1	0	1	4	3	35	25	35	0
232	1	41	1	0	1	4	3	34	15	30	0
233	0	35	1	0	1	4	4	31	25	38	1
234	1	57	1	0	0	3	3	42	15	40	0
235	0	29	0	0	0	4	6	33	27	34	0
236	0	32	0	0	0	3	2	17	5	30	1
237	1	69	1	0	1	4	5	13	23	30	0
238	0	51	1	0	0	3	4	16	5	33	1
239	1	47	0	0	0	4	2	22	14	35	1
240	1	65	0	0	1	4	1	27	15	23	0
241	1	51	1	0	1	4	4	23	27	33	0
242	1	70	0	0	0	3	2	12	9	13	1
243	0	26	1	0	0	4	4	14	12	39	1
244	1	28	1	1	0	3	4	16	18	35	1
245	0	44	0	0	0	3	3	32	20	30	1
246	0	47	0	0	0	4	3	27	16	33	1
247	1	47	1	0	1	4	5	11	28	23	1
248	0	71	1	0	1	5	6	47	31	42	1
249	0	60	0	0	0	4	2	5	17	26	1
250	0	37	1	0	1	4	6	28	17	31	1
251	1	20	0	0	0	3	1	47	20	50	1
252	0	63	1	0	1	4	6	36	22	35	1
253	0	48	0	0	1	3	5	16	7	45	1
254	1	37	0	0	1	4	5	16	22	34	1
255	0	25	0	0	0	3	4	34	19	40	1
256	1	60	1	0	1	4	5	23	21	30	1
257	0	48	1	0	0	4	6	21	8	36	1
258	1	30	0	0	0	3	3	18	20	30	1
259	1	38	0	0	1	3	1	26	10	30	1
260	1	55	1	0	0	3	4	34	20	30	0
261	0	39	1	0	1	4	5	25	12	31	0
262	1	70	1	1	1	3	1	25	17	32	1
263	1	58	1	0	1	4	5	45	20	39	1
264	0	33	0	0	0	4	1	20	11	12	1
265	0	33	0	0	1	4	5	51	35	14	1
266	0	40	0	0	0	2	4	15	17	26	1
267	0	35	1	0	1	4	4	23	20	25	1
268	0	51	0	0	1	4	4	21	16	30	1
269	0	55	1	1	0	4	4	22	20	10	0
270	1	23	0	0	1	4	3	29	15	36	1
271	0	44	1	0	1	3	3	18	20	30	0
272	0	29	0	1	0	3	3	28	19	29	1
273	1	70	0	0	0	3	2	21	20	30	1
274	0	37	1	0	0	4	4	20	24	31	0
275	0	60	1	0	1	4	6	27	20	31	1
276	1	36	1	0	1	3	4	19	25	23	1
277	1	77	1	0	1	3	4	28	23	31	1
278	0	25	0	0	0	4	4	15	23	43	1
279	0	81	1	0	0	3	2	37	30	34	0
280	0	74	1	0	0	3	4	36	17	39	0
281	1	71	1	0	0	4	6	30	21	31	1
282	0	64	1	1	0	4	4	34	18	34	1
283	1	25	1	0	0	4	3	19	15	34	1
284	0	70	1	0	0	3	3	22	19	29	1
285	0	21	0	0	1	3	6	29	16	40	0
286	0	32	0	0	0	3	4	25	10	38	0
287	1	29	0	0	0	4	4	25	24	36	0
288	0	42	1	0	0	4	4	23	17	39	1
289	0	85	1	0	1	4	3	30	22	40	1
290	0	44	1	0	0	3	4	34	26	37	1
291	0	72	1	0	1	5	3	17	21	32	0
292	0	38	0	0	1	4	3	15	5	31	0
293	0	45	1	0	0	4	3	26	29	33	1
294	0	71	1	1	1	4	2	7	11	19	1
295	0	27	0	0	1	4	5	7	7	23	0
296	0	63	0	0	0	3	3	34	17	33	1
297	1	72	1	0	1	3	4	42	27	40	1
298	1	81	1	0	0	3	4	42	20	34	0
299	0	33	1	1	1	4	5	25	5	38	0
300	0	30	0	0	1	4	3	3	5	31	1
301	1	69	0	0	0	4	5	26	18	31	1
302	1	25	0	0	1	4	3	9	5	11	1
303	0	71	1	0	0	4	4	35	20	34	1
304	1	72	0	0	1	4	4	19	10	32	1
305	0	73	1	0	0	3	3	23	25	41	0
306	0	27	1	0	0	4	5	3	5	42	0
307	0	45	0	1	0	4	3	18	20	30	1
308	1	37	1	0	0	3	4	5	5	11	0
309	0	62	1	0	0	4	3	23	21	39	1
310	1	28	0	1	1	3	4	17	20	30	0
311	1	70	0	0	1	3	2	21	11	30	1
312	1	72	0	0	0	3	4	14	11	50	1
313	0	23	0	0	1	4	6	21	20	30	0
314	0	68	1	0	1	4	3	35	21	40	1
315	1	61	1	1	0	4	4	27	24	39	1
316	0	35	0	1	0	3	3	18	10	29	0
317	1	57	1	0	0	3	5	29	18	29	0
318	1	59	1	0	0	3	4	29	23	32	1
319	0	65	0	0	0	3	2	41	19	37	1
320	0	26	0	0	1	5	3	26	5	32	1
321	1	33	0	0	0	4	3	15	17	43	0
322	1	45	0	0	0	3	3	31	21	34	0
323	1	39	0	1	0	3	2	27	33	28	0
324	1	60	1	0	1	4	3	9	19	30	1
325	1	45	0	0	0	4	3	28	31	45	1
326	1	74	1	0	1	3	4	33	22	34	0
327	0	53	1	1	0	3	4	17	16	32	1
328	1	44	1	0	0	3	4	13	18	28	1
329	0	43	0	0	0	5	4	27	19	31	0
330	1	60	0	1	1	3	6	32	22	33	1
331	1	88	0	0	0	2	4	13	5	34	1
332	1	75	1	0	1	2	4	26	14	34	1
333	0	86	0	0	1	4	6	26	21	32	0
334	0	33	1	0	0	4	4	32	22	30	0
335	1	72	1	0	1	4	4	19	24	40	1
336	0	57	0	0	0	3	2	20	15	40	1
337	0	64	1	0	1	4	5	26	25	40	0
338	0	73	1	0	1	4	4	31	25	40	1
339	0	72	1	0	1	4	3	34	28	42	1
340	0	33	1	0	0	4	5	31	20	30	1
341	0	62	0	0	0	3	3	34	20	30	0
342	0	23	0	0	0	4	4	26	19	30	1
343	0	50	1	1	0	4	4	42	20	41	0
344	0	66	1	1	1	4	4	25	17	31	0
345	1	62	1	0	1	4	2	19	13	32	1
346	1	61	1	0	0	4	1	29	13	38	1
347	1	64	0	0	1	4	3	37	24	39	1
348	1	50	0	0	0	3	2	26	20	41	1
349	0	21	0	1	0	2	1	34	15	29	1
350	1	51	1	0	0	4	4	18	25	26	1
351	1	54	0	0	0	3	2	20	11	24	0
352	0	35	0	1	0	4	3	3	15	20	0
353	1	71	1	0	1	4	3	41	25	38	1
354	1	32	0	0	0	4	3	25	18	37	0
355	1	24	0	0	0	4	4	29	10	39	0
356	0	41	0	0	0	5	4	11	15	20	1
357	0	31	0	0	0	5	4	8	17	21	1
358	0	44	0	0	0	4	5	31	15	28	0
359	1	20	0	0	0	3	5	26	10	30	0
360	0	52	0	0	0	3	3	39	20	30	1
361	1	29	1	0	0	4	6	23	17	11	1
362	1	70	1	0	0	3	2	41	22	27	1
363	0	34	0	0	0	4	3	10	5	40	0
364	0	56	1	0	0	3	2	20	26	30	0
365	1	23	1	1	0	3	4	24	19	34	0
366	1	85	0	1	1	3	4	35	23	32	0
367	1	56	1	0	0	3	5	19	25	40	0
368	1	45	1	1	0	4	5	22	15	29	1
369	1	67	1	0	0	3	3	38	28	34	0
370	0	48	1	0	0	4	4	33	15	29	1
371	1	27	1	0	0	4	3	24	15	30	0
372	1	23	0	1	0	3	4	18	20	30	0
373	1	70	1	0	0	3	5	27	9	30	1
374	1	39	0	0	0	4	2	12	5	27	1
375	1	78	0	1	0	3	2	21	15	33	1
376	0	70	1	0	1	4	5	30	21	39	1
377	1	76	1	0	1	4	5	42	33	39	1
378	0	70	1	0	1	4	3	22	19	34	1
379	1	70	1	0	0	4	3	30	24	30	0
380	1	67	1	0	0	3	5	24	23	38	0
381	0	63	0	1	0	3	5	19	13	31	1
382	1	80	1	1	0	3	3	38	24	37	0
383	0	80	1	0	0	3	6	15	20	28	1
384	0	71	1	0	0	4	4	36	27	37	0
385	0	72	0	0	0	4	4	32	20	32	1
386	1	70	1	0	0	3	4	31	24	33	1
387	1	62	0	0	0	3	3	38	21	30	0
388	0	62	0	0	0	4	2	28	18	34	1
389	1	71	0	1	0	3	5	15	15	27	0
390	1	71	1	0	0	3	4	32	21	36	1
391	0	61	0	0	0	5	1	10	12	21	1
392	0	72	1	1	0	3	4	28	20	34	1
393	1	60	1	0	0	4	3	26	20	30	1
394	1	64	1	0	0	3	4	27	17	22	1
395	0	72	1	0	0	4	2	23	16	32	0
396	1	62	1	1	0	4	5	37	23	38	0
397	0	65	0	0	0	4	4	15	13	39	1
398	0	60	0	0	0	3	2	30	9	39	1
399	1	70	0	0	0	4	3	25	7	39	1
400	0	61	1	0	0	4	3	33	20	40	1

## Sheet: Variable definitions
Variables	Descriptions
Gender	Gender is a dummy variable that takes 1 when the subject is female, otherwise 0.
Age	Age is defined as years of age.
Marital status	Marital status is a dummy valuable that categorical variable of 0 and 1where nonmarried (i.e.,single, divorce or bereavement) and married are coded as 0 and 1, respectively.
Family type	Family type is that categorical variable of 0 and 1where family type, nuclear family, extended family are coded as 0 and 1 respectively.
Area	Area is that categorical variable of 0 and 1 where residential area, nonurban areas, urban areas are coded as 0 and 1, respectively.
Education	Education is categorical variables of 1,2,3,4 and 5 where educational background, No scholastic, Junior high school, high school, undergraduate and graduate
Household income	Household is categorical variables of 1,2,3,4,5 and 6 where household income per year in JPY, 0 < 1M, 1 < 2.5M, 2.5 < 4M, 4 < 7M, 7 < 10M and more than 10M, respecively.
Generatitity	Generativity is defined as the measurement of the Loyola generative scale (Range is between 0 and 60)
SWB	Subjective wellbeing (SWB) is defined as the measurement of the satisfaction with life scale (SWLS)(Range is between 5 and 35)
Inquisitiveness	Inquisitiveness is defined as the measurement by a subscale of the critical thinking disposition scale (Range is between 10 and 50)
SVO	The “SVO” represents a dummy valuable taking 1 when the subject is prosocial.and otherwise 0, based on SVO games.
